# Supplementary material for: Comprehensive Evaluation of Vertical Sub-Surface Flow Constructed Wetlands with Aquatic Plants on Water Quality of Raw and Phyto-Remediated Poultry-Aquaculture Wastewater: A Principal Component Analysis
Source: Biology (Basel). 2026 May 23;15(11):823. doi: 10.3390/biology15110823 (PMC13255832; doi:10.3390/biology15110823)
Supplement: Supplementary file 1 [file biology-15-00823-s001.zip]

Archive with 1 entries (1 files):
- biology-4308586-supplementary.pdf
